# Supplementary material for: High-Dose Vitamin D Supplementation Significantly Affects the Placental Transcriptome
Source: Nutrients. 2023 Dec 7;15(24):5032. doi: 10.3390/nu15245032 (PMC10745524; doi:10.3390/nu15245032)
Supplement: Supplementary file 1 [file nutrients-15-05032-s001.zip]

Archive with 1 entries (1 files):
- nutrients-2729067-supplementary.pdf
